# Supplementary material for: Stroke in Young Adults in Spain: Epidemiology and Risk Factors by Age
Source: J Pers Med. 2023 Apr 29;13(5):768. doi: 10.3390/jpm13050768 (PMC10221310; doi:10.3390/jpm13050768)
Supplement: Supplementary file 1 [file jpm-13-00768-s001.zip]

Archive with 1 entries (1 files):
- jpm-2349755-supplementary.pdf
